# Supplementary material for: The application of whole-exome sequencing in the early diagnosis of rare genetic diseases in children: a study from Southeastern China
Source: Front Pediatr. 2024 Oct 8;12:1448895. doi: 10.3389/fped.2024.1448895 (PMC11493614; doi:10.3389/fped.2024.1448895)
Supplement: Supplementary Table S1 — Detailed information on each case. [file Table1.xlsx]

## Sheet: Supplementary Table 1
Supplementary Table 1. Detailed information on each case
Patient ID	Sex	Age Groups	Type of samples	Symptoms	HPO tags	Pathogenic variant	Gene/ locus	Variants	Zygosity	Variant type	Inheritance	Classification (ACMG)	Diagnosis(OMIMphenotype)	Source of variation	Mothers' results	Father's results
P1	F	9Years	Singleton	Hypoplasia of the corpus callosum;Seizures;Intellectual disability	HP:0002079,HP:0001250,HP:0001249	+	TSC2	NM_000548.5:c.1572dupC (p.Asn525fs)	Heterozygous	Frameshift	AD	Likely Pathogenic	Tuberculous sclerosis2(#613254)	Not available
P2	M	11Years	Singleton	Global developmental delay ;Intellectual disability	HP:0001263,HP:0001249	+	OCRL	NM_000276.4:c.1216delC (p.Leu406fs)	Hemizygous	Frameshift	XLR	Likely Pathogenic	Lowe oculocerebrorenal syndrome (#309000)	Mother	Heterozygous mutation	Wild type
P3	F	7Months	Trio	Global developmental delay	HP:0001263	+	PRRT2	NM_145239.2:c.649dupC (p.Arg217fs)	Heterozygous	Frameshift	AD	Pathogenic	Seizures, benign familial infantile, 2(#605751)	Father	Wild type	Heterozygous mutation
P4	F	8Months	Trio	Intellectual disability	HP:0001249	+	MED13L	NM_015335.4:c.4908_4930del (p.Asp1637fs)	Heterozygous	Frameshift	AD	Pathogenic	Impaired intellectual development and distinctive facial features with or without cardiac defects(#616789)	de novo	Wild type	Wild type
P5	M	1Year	Singleton	Intellectual disability;Seizures;Global developmental delay	HP:0001249,HP:0001250,HP:0001263	+	ZEB2	NM_014795.4:c.1584T>A (p.Tyr528*)	Heterozygous	Nonsense	AD	Likely Pathogenic	Mowat-Wilson syndrome(#235730)	Not available
P6	M	1Year	Singleton	Polymicrogyria;Intellectual disability;Global developmental delay	HP:0002126,HP:0001249,HP:0001263	+	ZEB2	NM_014795.3:c.16dupA (p.Asn54fs)	Heterozygous	Frameshift	AD	Pathogenic	Mowat-Wilson syndrome(#235730)	Not available
P7	M	3Years	Trio	Intellectual disability;Seizures	HP:0001249,HP:0001250	+	CNKSR2	NM_014927.5:c.520-1G>C (p.?)	Hemizygous	Splicing	XLR	Pathogenic	X-linked intellectual developmental disorder (OMIM: #301008)	de novo	Wild type	Wild type
P8	M	8Years	Trio	Hyperreflexia;Global developmental delay ;Intellectual disability;Seizures	HP:0001347,HP:0001263HP:0001249,HP:0001250	+	15q11.2q13.1	chr15:23577378-28566604,dup,4.98Mb	Heterozygous	CNV	AD	Pathogenic	Angelman syndrome(#105830)	de novo	Wild type	Wild type
P9	F	1Year and 1month	Singleton	Global developmental delay ;Dysmorphic facial features;Intellectual disability	HP:0001263,HP:0001999,HP:0001249	+	KMT2D	NM_003482.3:c.16360C>T (p.Arg5454*)	Heterozygous	Nonsense	AD	Pathogenic	Kabuki syndrome 1(#147920)	Not available
P10	M	8Months	Trio	Global developmental delay	HP:0001263	+	8p23	chr8:116076-11710973,del,11.59 Mb	Heterozygous	CNV	AD	Pathogenic	8p23deletions	de novo	Wild type	Wild type
P11	F	7Months	Trio	Abnormal metabolism ;Global developmental delay	HP:0032245 ,HP:0001263	+	BTD	NM_001370658.1:c.1211G>C (p.Cys404Ser)	Homozygous	Missense	AR	Likely Pathogenic	Multiple carboxylase deficiency(#253260)	Father/Mother	Heterozygous mutation	Heterozygous mutation
P12	M	8Months	Trio	Esotropia;Global developmental delay ;Dysmorphic facial features	HP:0000565,HP:0001263,HP:0001999	+	FGD1	NM_004463.3:c.527del (p.Pro176fs)	Hemizygous	Frameshift	XLR	Likely Pathogenic	Aarskog-Scott syndrome(#305400)	Mother	Heterozygous mutation	Wild type
P13	F	7Years and 4months	Trio	Global developmental delay ;Intellectual disability;Autistic behavior	HP:0001263,HP:0001249,HP:0000729	+	CHD8	NM_001170629.2 :c.764_769delinsT (p.Gly255fs)	Heterozygous	Frameshift	AD	Pathogenic	Intellectual developmental disorder with autism and macrocephaly(#615032)	de novo	Wild type	Wild type
P14	M	9Months	Trio	Global developmental delay ;Intellectual disability	HP:0001263,HP:0001249	+	15q11.2-q13.1	chr15:23363467-28720694,del,5.35Mb	Heterozygous	CNV	AD	Pathogenic	Angelman syndrome(#105830)	de novo	Wild type	Wild type
P15	F	11months	Singleton	Hiatus hernia;Muscular hypotonia	HP:0002036,HP:0001252	+	COL6A2	NM_001849.4:c.1093del (p.Glu365Serfs*43)	Heterozygous	Frameshift	AD	Likely Pathogenic	Bethlem myopathy 1 Ullrich (#158810);congenital muscular dystrophy 1(#254090)	Not available
P16	F	10Months	Trio	Dysmorphic facial features	HP:0001999	+	17p11.2	chr17:16630790-20363806,dup,3.73Mb	Heterozygous	CNV	AD	Pathogenic	Potocki-Lupski syndrome(#610883)	de novo	Wild type	Wild type
P17	M	2Years	Trio	Intellectual disability;Global developmental delay	HP:0001249,HP:0001263	+	5q15-q23.1	chr5:94174974-117689632,del,23.5Mb	Heterozygous	CNV	AD	Pathogenic	Global developmental delay	de novo	Wild type	Wild type
P18	M	4Years	Trio	Intellectual disability;Strabismus	HP:0001249,HP:0000486	+	MED13L	NM_015335.4:c.5819del (p.Ala1940Glufs*21)	Heterozygous	Frameshift	AD	Pathogenic	Impaired intellectual development and distinctive facial features with or without cardiac defects(#616789)	de novo	Wild type	Wild type
P19	F	7Months	Singleton	Micrognathia;Abnormal metabolism	HP:0000347,HP:0032245	+	SLC10A1	NM_003049.4:c.800C>T (p.Ser267Phe)	Homozygous	Missense	AR	Pathogenic	Hypercholanemia, familial 2(#619256)	Father/Mother	Heterozygous mutation	Heterozygous mutation
P20	M	3Years	Trio	Abnormal metabolism	HP:0032245	+	SLC22A5	NM_003060.4:c.338G>A (p.Cys113Tyr)	Homozygous	Missense	AR	Pathogenic	Carnitine deficiency, systemic primary(#212140)	Father/Mother	Heterozygous mutation	Heterozygous mutation
P21	F	5Years	Singleton	Intellectual disability;;Inguinal hernia	HP:0001249,HP:0000023	+	DDX3X	NM_001193416.3:c.43C>T (p.Gln15*)	Heterozygous	Nonsense	XLD	Likely Pathogenic	Intellectual developmental disorder, X-linked syndromic, Snijders Blok type(#300958)	Not available
P22	F	8Years	Trio	Global developmental delay ;Intellectual disability	HP:0001263,HP:0001249	+	BICRA	NM_015711.3:c.2011del (p.Ala671Argfs*53)	Heterozygous	Frameshift	AD	Pathogenic	Coffin-Siris syndrome 12(#619325)	de novo	Wild type	Wild type
P23	F	1Month	Singleton	Abnormal metabolism	HP:0032245	+	SLC10A1	NM_003049.4:c.800C>T (p.Ser267Phe)	Homozygous	Missense	AR	Pathogenic	Hypercholanemia,familial 2(#619256)	Father/Mother	Heterozygous mutation	Heterozygous mutation
P24	M	4Months	Trio	Seizures	HP:0001250	+	GRIN1	NM_007327.4:c.1950C>G (p.Asn650Lys)	Heterozygous	Missense	AD	Likely Pathogenic	Neurodevelopmental disorder with or without hyperkinetic movements and seizures, autosomal dominant(#614254)	de novo	Wild type	Wild type
P25	M	2Months	Trio	Tetralogy of Fallot;Abnormal metabolism	HP:0001636,HP:0032245	+	DDC	NM_000790.4:c.714+4A>T(IVS6+4A>T）	Compound heterozygous	Splicing	AR	Pathogenic	Aromatic L-amino acid decarboxylase deficiency(#608643)	Mother	Heterozygous mutation	Wild type
								NM_000790.4:c.446del (p.Ser149Metfs*15)		Frameshift		Likely Pathogenic		Father	Wild type	Heterozygous mutation
P26	M	8Years and 8months	Trio	Global developmental delay	HP:0001263	+	7q11.23	chr7:72889046-74606069,del,1.7Mb	Heterozygous	CNV	AD	Pathogenic	Williams-Beuren syndrome(#194050)	de novo	Wild type	Wild type
P27	F	2Years	Trio	Intellectual disability;Global developmental delay	HP:0001249,HP:0001263	+	1q25.1q31.1	chr1:174179620-188739525,del,14Mb	Heterozygous	CNV	AD	Pathogenic	Global developmental delay	de novo	Wild type	Wild type
P28	M	6Years and 5months	Trio	Hydronephrosis;Intellectual disability	HP:0000126,HP:0001249	+	1q21.1q21.2	chr1:146465100-147416262,del,951kb	Heterozygous	CNV	AD	Pathogenic	Chromosome 1q21.1 deletion syndrome(#612474)	Mother	Heterozygous mutation	Wild type
P29	M	8Months	Singleton	Global developmental delay ;Seizures	HP:0001263,HP:0001250	+	15q11.2q13.1	chr15:22768220-29464754,del,6.6Mb	Heterozygous	CNV	AD	Pathogenic	Angelman syndrome(#105830)	Not available
P30	M	1Year	Singleton	Global developmental delay ;Intellectual disability;Dysmorphic facial features	HP:0001263,HP:0001249,HP:0001999	+	7q11.23	chr7:72726578-74139390,del,1.4Mb	Heterozygous	CNV	AD	Pathogenic	Williams-Beuren syndrome(#194050)	Not available
P31	F	1Year	Trio	Hypothyroidism;Global developmental delay ;Dysmorphic facial features	HP:0000821,HP:0001263,HP:0001999	+	KMT2D	NM_003482.3:c.12352C>T (p.Gln4118*)	Heterozygous	Nonsense	AD	Pathogenic	Kabuki syndrome 1(#147920)	de novo	Wild type	Wild type
P32	F	1Year	Trio	Intellectual disability;Autistic behavior	HP:0001249,HP:0000729	+	PURA	NM_005859.5:c.224del (p.Leu75Argfs*3)	Heterozygous	Frameshift	AD	Likely Pathogenic	Neurodevelopmental disorder with neonatal respiratory insufficiency, hypotonia, and feeding difficulties(#616158)	de novo	Wild type	Wild type
P33	M	6Years	Trio	Intellectual disability	HP:0001249	+	KDM5C	NM_4187.4:c.2851C>T (p.Arg951*)	Hemizygous	Nonsense	XLR	Pathogenic	mental retardation, X-linked, syndromic，Claes-Jensen type,(#300534)	de novo	Wild type	Wild type
P34	M	4Months	Trio	Muscular hypotonia	HP:0001252	+	FGFR3	NM_042.4:c.1138G>A (p.Gly380Arg)	Heterozygous	Missense	AD	Pathogenic	Achondroplasia(#100800)	de novo	Wild type	Wild type
P35	F	8Months	Trio	Global developmental delay ;Muscular hypotonia;Intellectual disability	HP:0001263,HP:0001252,HP:0001249	+	WDR45	NM_001029896.2:c.397C>T (p.Arg133*)	Heterozygous	Nonsense	XLD	Pathogenic	neurodegeneration with brain iron accumulation(#300894)	de novo	Wild type	Wild type
P36	M	7Years	Trio	Autistic behavior;Seizures	HP:0000729,HP:0001250	+	PLP1	NM000533.5:c.817C>T (p.Arg273*)	Hemizygous	Nonsense	XLR	Likely Pathogenic	Pelizaeus-Merzbacher(#312080)	de novo	Wild type	Wild type
P37	F	7Years	Singleton	Global developmental delay	HP:0001263	+	PANK2	NM_153638.3:c445G>T (p.Glu149*)	Homozygous	Nonsense	AR	Pathogenic	neurodegeneration with brain iron accumulation(#300894)	Father/Mother	Heterozygous mutation	Heterozygous mutation
P38	F	1Year	Singleton	Global developmental delay ;Dysmorphic facial features	HP:0001263,HP:0001999	+	MAP2K1	NM_002755.3:c389A>G (p.Tyr130Cys)	Heterozygous	Missense	AD	Pathogenic	cardio-facio-cutaneous syndrome(#615279)	Not available
P39	F	6Years	Singleton	Intellectual disability	HP:0001249	+	SYNGAP1	NM_006772.3:c18231824del (p.Phe608Trpf s*9)	Heterozygous	Frameshift	AD	Pathogenic	mental retardation autosomal dominant 5(#6126217)	Not available
P40	F	5Years	Trio	Global developmental delay ;Intellectual disability	HP:0001263,HP:0001249	+	UBE3A	NM_130839.4:c2519dup (p.Cys840Trpfs*3)	Heterozygous	Frameshift	AD	Likely Pathogenic	Angelman syndrome(#105830)	de novo	Wild type	Wild type
P41	M	17Years	Trio	Spastic paraplegia;Autistic behavior;Seizures	HP:0001258,HP:0000729,HP:0001250	+	SCNIA	NM_001165963.3:C.4086C>G (p.Ser1362Arg)	Heterozygous	Missense	AD	Likely Pathogenic	severe myoclonic epilepsy of infancy	de novo	Wild type	Wild type
P42	M	2Years	Singleton	Global developmental delay ;Seizures	HP:0001263,HP:0001250	+	SCN2A	NM_001040142.2:c.4303C>T (p.Arg1435*)	Heterozygous	Nonsense	AD	Pathogenic	benign familial neonatal convusions 3(#607745)	Not available
P43	F	2Months	Singleton	Autistic behavior;Dysmorphic facial features;Global developmental delay	HP:0000729,HP:0001999,HP:0001263	+	10q26.13-q26.3	chr10:119549119-131650416,del,12,1Mb	Heterozygous	CNV	AD	Pathogenic	Chromosome 10q26 deletion syndrome(#609625)	Not available
P44	M	1Year	Singleton	Seizures	HP:0001250	+	MAST3	NM_001393504.1:c.1615G>A (p.Gly539Ser)	Heterozygous	Missense	AD	Pathogenic	developmental and epileptic encephalopathy 108(#6201151)	Not available
P45	M	8Months	Singleton	Muscular hypotonia	HP:0001252	+	Xp21.1	chrX:32213912-32737236,dup,523Kb	Heterozygous	CNV	XLR	Pathogenic	Duchenne Muscular Dystrophy（#310200）	Not available
P46	M	2Months	Singleton	Global developmental delay ;Intellectual disability	HP:0001263,HP:0001249	+	4p15.2-p16.3	chr4:1-21806769,dup,21.8Mb	Heterozygous	CNV	AD	Pathogenic	Wolf-Hirschhorn Syndrome(#194190)	Not available
P47	F	5Years	Singleton	Dysmorphic facial features;Intellectual disability;Global developmental delay;Atelectasis	HP:0001999,HP:0001249,HP:0001263,HP:0100750	+	7q11.23	chr7:72717344-74434367,del,1.72Mb	Heterozygous	CNV	AD	Pathogenic	Williams-Beuren syndrome(#194050)	Not available
P48	M	8Years	Trio	Seizures;Intellectual disability	HP:0001250,HP:0001249	+	TSC2	NM_000548.5:C.49124914del (p.Lys1638del	Heterozygous	Inframe	AD	Pathogenic	Tuberculous sclerosis2(#613254)	de novo	Wild type	Wild type
P49	M	4Years	Singleton	Muscular hypotonia	HP:0001252	+	Xp21.1	chrX:31691172-32152126,del,460Kb	Hemizygous	CNV	XLR	Pathogenic	Duchenne Muscular Dystrophy（#310200）	Not available
P50	F	2Years	Trio	Hydrocephalus;Autistic behavior	HP:0000238,HP:0000729	+	lq43q44	chrl:242383239-249212612,dup,6.83Mb	Heterozygous	CNV	AD	Pathogenic	Facial developmental delay, growth retardation, language delay, and facial deformities,	de novo	Wild type	Wild type
P51	M	3Years	Singleton	Global developmental delay;Recurrent pneumonia	HP:0001263	+	7q36.1-q36.3	chr7:152027635-158935287,del,6.9Mb	Heterozygous	CNV	AD	Pathogenic	7q end-deletions syndrome	Not available
P52	F	7Months	Trio	Oral cleft;Global developmental delay	HP:0000202,HP:0001263	+	7q21.13-q21.3	chr7:88847418-97616518,del,8.7Mb	Heterozygous	CNV	AD	Pathogenic	Split-hand/footmalformation 1; SHFM1(#183600)	de novo	Wild type	Wild type
P53	F	3Years	Trio	Dysmorphic facial features;Intellectual disability;Abnormal vertebral morphology	HP:0001999,HP:0001249;HP:0003468,HP:0006532	+	19p13.2	chr19:12814662-13221492,del,406kb	Heterozygous	CNV	AD	Pathogenic	Marshall-Smith syndrome(#602535);Malan syndrome(#614753)	de novo	Wild type	Wild type
P54	M	5Months	Singleton	Muscular hypotonia	HP:0001252	+	DMD	NM_004006.2:c.970del (p.Ala324Leufs*11)	Hemizygous	Frameshift	XLR	Likely Pathogenic	Duchenne Muscular Dystrophy（#310200）	Not available
P55	F	5Years	Trio	Global developmental delay ;Intellectual disability;;Hydronephrosis	HP:0001263,HP:0001249,HP:0000126	+	7q11.23	chr7:72717344-74212654,del,1.5Mb	Heterozygous	CNV	AD	Pathogenic	Williams-Beuren syndrome;[MIM:194050]	de novo	Wild type	Wild type
P56	M	2Years	Trio	Febrile seizures;Autistic behavior;Global developmental delay	HP:0002373,HP:0000729,HP:0001263	+	PTEN	NM_000314.8:c.802-1G>A	Heterozygous	Splicing	AD	Likely Pathogenic	Macrocephaly/Autism Syndrome[MIM:605309]	Mother	Heterozygous mutation	Wild type
P57	M	8Months	Singleton	Global developmental delay ;Intellectual disability;Muscular hypotonia	HP:0001263,HP:0001249,HP:0001252	+	15q11.2q13.1	chr15:22098567-28795101,del,6.6Mb	Heterozygous	CNV	AD	Pathogenic	Angelman syndrome(#105830)	Not available
P58	M	2Months	Singleton	Abnormal metabolism	HP:0032245	+	UGT1A1	NM_000463.3:c.211G>A (p.Gly71Arg)	Homozygous	Missense	AR	Pathogenic	Gilbert Syndrome[MIM:143500]	Father/Mother	Heterozygous mutation	Heterozygous mutation
P59	M	3Months	Trio	Abnormal metabolism	HP:0032245	+	UGT1A1	NM 000463.2:c.-41 -40dupTA)	Compound heterozygous	Splicing	AR	Pathogenic	Gilbert Syndrome[MIM:143500]	de novo	Wild type	Wild type
								NM_000463.3:c.211G>A (p.Gly71Arg)		Missense		Pathogenic		Father	Wild type	Heterozygous mutation
P60	M	8Months	Trio	Seizures	HP:0001250	+	GABRA1	NM_001127644.2:c.799C>G (p.Leu267Val)	Heterozygous	Missense	AD	Likely Pathogenic	Developmental and Epileptic Encephalopathy 19;[MIM:615744]	de novo	Wild type	Wild type
P61	F	4Years	Trio	Autistic behavior;Hypospadias	HP:0000729,HP:0000047	+	19p13.11	chr19:16372938-17664441,del,1.2Mb	Heterozygous	CNV	AD	Likely Pathogenic	Developmental delay, dyspraxia, hypokinesia, and cleavage deformity	de novo	Wild type	Wild type
P62	M	5Years	Trio	Gait disturbance;Dysmorphic facial features;asia/hypoplasia involving bones of the lower limbs	HP:0001288,HP:0001999,HP:0006493	-
P63	M	4Years	Singleton	Ascites;Abnormal metabolism ;Acute encephalopathy	HP:0001541,HP:0032245 ,HP:0006846	-
P64	M	7Years	Singleton	Global developmental delay ;Autistic behavior	HP:0001263,HP:0000729	-
P65	M	1Year	Trio	Dysmorphic facial features;Abnormal metabolism	HP:0001999,HP:0032245	-
P66	F	13Years	Singleton	Global developmental delay ;Seizures;Hypoplasia of the corpus callosum;Abnormality of the ribs	HP:0001263,HP:0001250,HP:0002079,HP:0000772	-
P67	F	6Years	Singleton	Jaundice;Abnormal metabolism	HP:0000952,HP:0032245	-
P68	M	6Years	Singleton	Muscular hypotonia;Global developmental delay	HP:0001252,HP:0001263	-
P69	M	1Year	Singleton	Dysmorphic facial features	HP:0001999	-
P70	M	6Months	Singleton	Muscular hypotonia;Atelectasis;Cafe-au-lait spot	HP:0001252,HP:0100750,HP:0000957	-
P71	M	10Years	Trio	Rocker bottom foot;Abnormal metabolism ;Hydronephrosis; Abnormality of eye movement	HP:0001838,HP:0032245 ,HP:0000126,HP:0000496	-
P72	M	5Years	Trio	Dysmorphic facial features;Autistic behavior;Intellectual disability;Attention deficit hyperactivity disorder	HP:0001999,HP:0000729,HP:0001249,HP:0007018	-
P73	F	1Year	Trio	Dysmorphic facial features;Intellectual disability	HP:0001999,HP:0001249	-
P74	F	5Years	Singleton	Abnormal metabolism ;Athetoid cerebral palsy	HP:0032245 ,HP:0011445	-
P75	F	8Years	Singleton	Abnormality of the pancreas;Muscular hypotonia;Abnormal vertebral morphology	HP:0001732,HP:0001252,HP:0003468	-
P76	M	15Years	Singleton	Triphalangeal thumb ;Intellectual disability;Abnormal vertebral morphology;Abnormality of the ureter	HP:0001199,HP:0001249,HP:0003468,HP:0000069	-
P77	M	3Years	Trio	Intellectual disability	HP:0001249	-
P78	F	3Years	Trio	Melanocytic nevus;Global developmental delay	HP:0000995,HP:0001263	-
P79	M	8Months	Singleton	Muscular hypotonia;High palate	HP:0001252,HP:0000218	-
P80	M	9Years	Singleton	Nasolacrimal duct obstruction;Abnormal metabolism	HP:0000579,HP:0032245	-
P81	M	1Year	Trio	Muscular hypotonia;Global developmental delay	HP:0001252,HP:0001263	-
P82	F	6Years	Singleton	Autistic behavior;Chronic constipation	HP:0000729,HP:0012450	-
P83	M	7Years	Singleton	Mitral regurgitation;Seizures	HP:0001653,HP:0001250	-
P84	F	8Months	Trio	Abnormal metabolism ;Muscular hypotonia;Hypospadias	HP:0032245 ,HP:0001252,HP:0000047	-
P85	F	7Years	Singleton	Visual impairment;Intellectual disability	HP:0000505,HP:0001249	-
P86	F	1Year	Singleton	Muscular hypotonia	HP:0001252	-
P87	M	2Years	Trio	Abnormal metabolism ;Dysmorphic facial features	HP:0032245 ,HP:0001999	-
P88	M	3Years	Trio	Intellectual disability;Autistic behavior	HP:0001249,HP:0000729	-
P89	F	2Years	Singleton	Intellectual disability;Autistic behavior	HP:0001249,HP:0000729	-
P90	F	4Years	Trio	Seizures;Global developmental delay;Aplasia/Hypoplasia of the nails	HP:0001250,HP:0001263,HP:0008386	-
P91	M	3Months	Singleton	Abnormal metabolism	HP:0032245	-
P92	M	4Years	Singleton	Astigmatism;Seizures;Intellectual disability;Aplasia/Hypoplasia of the corpus callosum	HP:0000483,HP:0001250,HP:0001249,HP:0007370	-
P93	F	1Month	Singleton	Abnormal metabolism ;Recurrent pneumonia	HP:0032245 ,HP:0006532	-
P94	F	7Months	Singleton	Dysmorphic facial features;Autistic behavior	HP:0001999,HP:0000729	-
P95	F	8Years	Singleton	Pancreatic cysts;Global developmental delay;Inguinal hernia	HP:0001737,HP:0001263,HP:0000023	-
P96	M	2Months	Singleton	Hypotelorism;Dysmorphic facial features	HP:0000601,HP:0001999	-
P97	F	4Years	Trio	Abnormal metabolism ;Adrenal insufficiency	HP:0032245 ,HP:0000846	-
P98	M	6Years	Singleton	Arthritis;Dysmorphic facial features;Hypoplasia of the corpus callosum;Cerebral white matter atrophy	HP:0001369,HP:0001999,HP:0002079,HP:0012762	-
P99	M	8Months	Singleton	Pancreatitis;Seizures;Hypoplasia of the corpus callosum	HP:0001733,HP:0001250,HP:0002079	-
P100	F	4Years	Singleton	Shield chest;Muscular hypotonia;Aplasia/Hypoplasia of the sacrum	HP:0000914,HP:0001252,HP:0008517	-
P101	M	5Years	Trio	Retinal detachment;Dysmorphic facial features;Hydronephrosis;Bell-shaped thorax	HP:0000541,HP:0001999,HP:0000126,HP:0001591	-
P102	M	11months	Singleton	Macular hypoplasia;Muscular hypotonia;Cleft palate;Abnormal ear morphology	HP:0001104,HP:0001252,HP:0000175,HP:0031703	-
P103	M	1Year	Trio	Cerebellar atrophy;Global developmental delay	HP:0001272,HP:0001263	-
P104	M	8Months	Trio	Nystagmus;Seizures;Ventricular septal defect	HP:0000639,HP:0001250,HP:0001629	-
P105	F	5Years	Singleton	Proteinuria;Autistic behavior;Muscular hypotonia;Hypospadias;Bacteremia	HP:0000093,HP:0000729,HP:0001252,HP:0000047,HP:0031864	-
P106	M	4Years	Trio	Autistic behavior;Muscular hypotonia;Aplasia/hypoplasia of the extremities	HP:0000729,HP:0001252,HP:0009815	-
P107	M	8Months	Trio	Abnormally large globe;Global developmental delay;Hydronephrosis	HP:0001090,HP:0001263,HP:0000126	-
P108	M	6Months	Singleton	Spasticity;Abnormal metabolism ;Inguinal hernia;Central apnea	HP:0001257,HP:0032245 ,HP:0000023,HP:0002871	-
P109	M	6Months	Trio	Hyperinsulinemic hypoglycemia;Abnormal metabolism ;Abnormal vertebral morphology;Bladder diverticulum	HP:0000825,HP:0032245 ,HP:0003468,HP:0000015	-
P110	M	2Months	Trio	Abnormal metabolism	HP:0032245	-
P111	F	4Years	Trio	Albinism;Dysmorphic facial features;Aplasia/Hypoplasia of the cerebral white matter	HP:0001022,HP:0001999,HP:0012429	-
P112	M	8Months	Trio	Amblyopia;Seizures;Cleft palate	HP:0000646,HP:0001250,HP:0000175	-
P113	F	6Years	Singleton	Autistic behavior;Chronic lung disease	HP:0000729,HP:0006528	-
P114	F	6Months	Trio	Lissencephaly;Dysmorphic facial features;Recurrent pneumonia ;Bloody diarrhea	HP:0001339,HP:0001999,HP:0006532,HP:0025085	-
P115	M	9Years	Singleton	Split foot;Muscular hypotonia	HP:0001839,HP:0001252	-
P116	F	2Months	Singleton	Thrombocytopenia;Intellectual disability	HP:0001873,HP:0001249	-
P117	M	1Month	Trio	Abnormality of coagulation;Abnormal metabolism ;Atelectasis	HP:0001928,HP:0032245 ,HP:0100750	-
P118	M	1Month	Singleton	Hyperammonemia;Seizures;Inguinal hernia	HP:0001987,HP:0001250,HP:0000023	-
P119	F	3Months	Trio	Vomiting;Global developmental delay	HP:0002013,HP:0001263	-
P120	M	6Years	Singleton	Generalized tonic-clonic seizures;Intellectual disability	HP:0002069,HP:0001249	-
P121	M	1Month	Singleton	Pulmonary arterial hypertension;Abnormal metabolism ;Hypoplasia of the corpus callosum	HP:0002092,HP:0032245 ,HP:0002079	-
P122	M	6Years	Singleton	Global developmental delay ;Muscular hypotonia	HP:0001263,HP:0001252	-
P123	M	4Months	Trio	Global developmental delay ;Muscular hypotonia	HP:0001263,HP:0001252	-
P124	F	1Year	Singleton	Respiratory distress;Intellectual disability	HP:0002098,HP:0001249	-
P125	M	9Years	Singleton	Pneumothorax;Intellectual disability	HP:0002107,HP:0001249	-
P126	M	8Years	Trio	Delayed CNS myelination;Global developmental delay;Recurrent pneumonia	HP:0002188,HP:0001263,HP:0006532	-
P127	F	9Years	Singleton	Spina bifida;Seizures	HP:0002414,HP:0001250	-
P128	M	8Years	Singleton	Global developmental delay ;Autistic behavior;Atelectasis	HP:0001263,HP:0000729,HP:0100750	-
P129	M	2Years	Trio	Autistic behavior	HP:0000729	-
P130	M	7Years	Singleton	Molar tooth sign on MRI;Muscular hypotonia	HP:0002419,HP:0001252	-
P131	M	9Years	Trio	Cerebral calcification;Dysmorphic facial features	HP:0002514,HP:0001999	-
P132	F	6Years	Singleton	Intellectual disability	HP:0001249	-
P133	M	7Years	Singleton	Tracheomalacia;Abnormal metabolism	HP:0002779,HP:0032245	-
P134	F	1Year	Singleton	Kyphosis;Intellectual disability;Seizures	HP:0002808,HP:0001249,HP:0001250	-
P135	F	6Years	Trio	Abnormality of femur morphology;Dysmorphic facial features;Strabismus;Cerebral hypoplasia	HP:0002823,HP:0001999,HP:0000486,HP:0006872	-
P136	F	1Month	Singleton	Abnormal metabolism ;Aplasia/Hypoplasia of the cerebellum	HP:0032245 ,HP:0007360	-
P137	F	1Month	Trio	Intellectual disability;Strabismus	HP:0001249,HP:0000486	-
P138	M	6Years	Singleton	Genu valgum;Seizures	HP:0002857,HP:0001250	-
P139	M	8Years	Trio	Dysmorphic facial features;Aplasia/Hypoplasia of the cerebellum	HP:0001999,HP:0007360	-
P140	M	5Months	Singleton	Global developmental delay ;Muscular hypotonia;Arachnoid cyst	HP:0001263,HP:0001252,HP:0100702	-
P141	F	12Years	Singleton	Seizures;Ventricular septal defect;Abnormality of the gastrointestinal tract	HP:0001250,HP:0001629,HP:0011024	-
P142	M	9Months	Trio	Intellectual disability;Strabismus	HP:0001249,HP:0000486	-
P143	M	10Years	Trio	Abnormal metabolism ;Hypospadias; Inappropriate antidiuretic hormone secretion	HP:0032245 ,HP:0000047,HP:0031218	-
P144	F	12Years	Singleton	Abnormal tracheal morphology;Dysmorphic facial features;High palate;Abnormal liver morphology	HP:0002778,HP:0001999,HP:0000218,HP:0410042	-
