# Supplementary material for: The application of whole-exome sequencing in the early diagnosis of rare genetic diseases in children: a study from Southeastern China
Source: Front Pediatr. 2024 Oct 8;12:1448895. doi: 10.3389/fped.2024.1448895 (PMC11493614; doi:10.3389/fped.2024.1448895)
Supplement: Supplementary Table S2 — Numbers of cases with each symptom. [file Table2.xlsx]

## Sheet: Supplementary Table 2
Supplementary Table 2. Numbers of cases with each symptom
HPO tag	Symptom	Patients, n
0001263	Global developmental delay	46
0001249	Intellectual disability	44
0032245	Abnormal metabolism	26
0001999	Dysmorphic facial features	25
0001250	Seizures	24
0001252	Muscular hypotonia	23
0000729	Autistic behavior	19
0000126	Hydronephrosis	5
0002079	Hypoplasia of the corpus callosum	5
0000047	Hypospadias	4
0003468	Abnormal vertebral morphology	4
0006532	Recurrent pneumonia	4
0100750	Atelectasis	4
0000023	Inguinal hernia	4
0000486	Strabismus	4
0000175	Cleft palate	2
0000218	High palate	2
0001629	Ventricular septal defect	2
0007360	Aplasia/Hypoplasia of the cerebellum	2
0002126	Polymicrogyria	1
0001347	Hyperreflexia	1
0000565	Esotropia	1
0002036	Hiatus hernia	1
0000347	Micrognathia	1
0001636	Tetralogy of Fallot	1
0000821	Hypothyroidism	1
0001258	Spastic paraplegia	1
0000238	Hydrocephalus	1
0000202	Oral cleft	1
0002373	Febrile seizures	1
0000093	Proteinuria	1
0000483	AstigmatismSeizures	1
0000505	Visual impairment	1
0000541	Retinal detachment	1
0000579	Nasolacrimal duct obstruction	1
0000601	Hypotelorism	1
0000639	Nystagmus	1
0000646	Amblyopia	1
0000825	Hyperinsulinemic hypoglycemia	1
0000914	Shield chest	1
0000952	Jaundice	1
0000995	Melanocytic nevus	1
0001022	Albinism	1
0001090	Abnormally large globe	1
0001104	Macular hypoplasia	1
0001199	Triphalangeal thumb	1
0001257	Spasticity	1
0001272	Cerebellar atrophy	1
0001288	Gait disturbance	1
0001339	Lissencephaly	1
0001369	Arthritis	1
0001541	Ascites	1
0001653	Mitral regurgitation	1
0001732	Abnormality of the pancreas	1
0001733	Pancreatitis	1
0001737	Pancreatic cysts	1
0001838	Rocker bottom foot	1
0001839	Split foot	1
0001873	Thrombocytopenia	1
0001928	Abnormality of coagulation	1
0001987	Hyperammonemia	1
0002013	Vomiting	1
0002069	Generalized tonic-clonic seizures	1
0002092	Pulmonary arterial hypertension	1
0002098	Respiratory distress	1
0002107	Pneumothorax	1
0002188	Delayed CNS myelination	1
0002414	Spina bifida	1
0002419	Molar tooth sign on MRI	1
0002514	Cerebral calcification	1
0002779	Tracheomalacia	1
0002808	Kyphosis	1
0002823	Abnormality of femur morphology	1
0002857	Genu valgum	1
0002778	Abnormal tracheal morphology	1
0031218	Inappropriate antidiuretic hormone secretion	1
0000496	Abnormality of eye movement	1
0031703	Abnormal ear morphology	1
0410042	Abnormal liver morphology	1
0011024	Abnormality of the gastrointestinal tract	1
0000772	Abnormality of the ribs	1
0000069	Abnormality of the ureter	1
0006846	Acute encephalopathy	1
0000846	Adrenal insufficiency	1
0012429	Aplasia/Hypoplasia of the cerebral white matter	1
0007370	Aplasia/Hypoplasia of the corpus callosum	1
0009815	Aplasia/hypoplasia of the extremities	1
0008386	Aplasia/Hypoplasia of the nails	1
0008517	Aplasia/Hypoplasia of the sacrum	1
0100702	Arachnoid cyst	1
0006493	asia/hypoplasia involving bones of the lower limbs	1
0011445	Athetoid cerebral palsy	1
0007018	Attention deficit hyperactivity disorder	1
0031864	Bacteremia	1
0001591	Bell-shaped thorax	1
0000015	Bladder diverticulum	1
0025085	Bloody diarrhea	1
0000957	Cafe-au-lait spot	1
0002871	Central apnea	1
0006872	Cerebral hypoplasia	1
0012762	Cerebral white matter atrophy	1
0012450	Chronic constipation	1
0006528	Chronic lung disease	1
